# Supplementary material for: Healthcare Costs and Mortality Trends of Elderly ICU Patients: Evidence from an Eight-Year Cohort Study in China
Source: Healthcare (Basel). 2026 Jan 31;14(3):364. doi: 10.3390/healthcare14030364 (PMC12896854; doi:10.3390/healthcare14030364)
Supplement: Supplementary file 1 [file healthcare-14-00364-s001.zip]

Archive with 1 entries (1 files):
- healthcare-4000430-supplementary.pdf
